# Supplementary material for: Bioinformatic and Phenotypic Analysis of AtPCP-Ba Crucial for Silique Development in Arabidopsis
Source: Plants (Basel). 2024 Sep 19;13(18):2614. doi: 10.3390/plants13182614 (PMC11435202; doi:10.3390/plants13182614)
Supplement: Supplementary file 1 [file plants-13-02614-s001.zip]

Archive with 3 entries (3 files):
- Excel S1 All the small signaling peptide genes were found to be differentially expressed between wild-type plants and each genotype plant in the microarray.xlsx
- Excel S2 All the cysteine-rich peptides (CRPs) for phylogenetic relationship analysis in Arabidopsis, Zea mays, Oryza sativa, Sorghum bicolor, Brassica napus, and Glycine max.xlsx
- Supplementary materials.pptx
