# Supplementary material for: Bioinformatic and Phenotypic Analysis of AtPCP-Ba Crucial for Silique Development in Arabidopsis
Source: Plants (Basel). 2024 Sep 19;13(18):2614. doi: 10.3390/plants13182614 (PMC11435202; doi:10.3390/plants13182614)
Supplement: Supplementary file 1 [file plants-13-02614-s001.zip › Excel S1 All the small signaling peptide genes were found to be differentially expressed between wild-type plants and each genotype plant in the microarray.xlsx]

## Sheet: Summary
OE-TPD1I	OE-TPD1D	tpd1D	tpd1I
AT1G19610.1	AT5G12990.1	AT1G02813.1	AT2G38530.1
AT1G22890.1		AT1G02900.1	AT3G47510.1
AT1G65500.1		AT1G04645.1	AT3G49270.1
AT2G22860.1		AT1G26710.1	AT5G01870.1
AT3G59930.1		AT1G48940.1	AT5G59310.1
AT4G28460.1		AT1G61070.1
AT5G09480.1		AT1G66850.1
AT5G33355.1		AT1G68875.1
AT5G61605.1		AT2G03830.1
		AT2G18420.1
		AT2G31980.1
		AT3G07450.1
		AT3G51590.1
		AT3G52130.1
		AT3G57690.1
		AT4G14815.1
		AT4G15460.1
		AT4G20420.1
		AT4G29980.1
		AT4G32105.1
		AT5G07230.1
		AT5G09520.1
		AT5G17340.1
		AT5G40730.1
		AT5G47635.1
		AT5G48210.1
		AT5G52160.1
		AT5G59845.1
		AT5G61605.1
		AT5G62080.1

## Sheet: OE-TPD1I
Gene ID	Affymetrix ID	OE-TPD1 vs ler_Signal Log Ratio	Gene Name	Descriptions
AT1G19610	261135_at	I2.5	LCR78	Predicted to encode a PR (pathogenesis-related) protein. Belongs to the plant defensin (PDF) family
AT1G22890	264774_at	I1.1	STMP2	Secreted peptide which functions in plant growth and pathogen defense.
AT1G65500	264635_at	I2.6	STMP6	Secreted peptide which functions in plant growth and pathogen defense.
AT2G22860	266799_at	I2.1	ATPSK2	Phytosulfokine 2 precursor, coding for a unique plant peptide growth factor. The mRNA is cell-to-cell mobile.
AT3G59930	251438_s_at	I1.7	unknown	Encodes a defensin-like (DEFL) family protein that is expressed in roots and downregulated in syncytium formed during nematode infection.
AT4G28460	253796_at	I1	PIP1	Activates immune responses through RECEPTOR-LIKE KINASE7 (RLK7). Induces stomatal closure is dependent on RLK7 and the transcription of genes involved in SA production and SA-dependent stomatal closure. SA promotes the flg22-induced expression of PIP1 preligand, prePIP1.
AT5G09480	245889_at	I2.4	unknown	hydroxyproline-rich glycoprotein family protein
AT5G33355	251438_s_at	I1.7	unknown	Encodes a defensin-like (DEFL) family protein.
AT5G61605	247546_at	I1.1	PCP-BALPHA	EMBRYO SURROUNDING FACTOR-like protein. Expressed in pollen and involved in pollen hydration on the stigma.

## Sheet: tpd1D
Gene ID	Affymetrix ID	tpd1-1 vs ler_Signal Log Ratio	ems1-2 vs C ler_Signal Log Ratio		Descriptions
AT1G02813	262115_at	-5.4	-6.2	unknown	pectinesterase (Protein of unknown function, DUF538);
AT1G02900	262131_at	-1.6	-1.2	ATRALF1	Member of a diversely expressed predicted peptide family showing sequence similarity to tobacco Rapid Alkalinization Factor (RALF), and is believed to play an essential role in the physiology of Arabidopsis. Consists of a single exon and is characterized by a conserved C-terminal motif and N-terminal signal peptide. Mediates Ca2+-dependent signaling. Regulates the splicing of flowering genes and …
AT1G04645	264610_at	-2.4	-2.6	unknown	Plant self-incompatibility protein S1 family
AT1G26710	261264_at	-8.9	-4.8	unknown	transmembrane protein
AT1G48940	260757_at	-5.1	-8.2	ATENODL6	early nodulin-like protein 6
AT1G61070	259719_at	-2.6	-3.2	LCR66	Predicted to encode a PR (pathogenesis-related) protein. Belongs to the plant defensin (PDF) family
AT1G66850	256381_at	-3.5	-4.6	unknown	Bifunctional inhibitor/lipid-transfer protein/seed storage 2S albumin superfamily protein
AT1G68875	260038_at	-5.8	-7.6	unknown	hypothetical protein
AT2G03830	263360_at	-1.3	-1.6	RGF8	Encodes a root meristem growth factor (RGF). Belongs to a family of functionally redundant homologous peptides that are secreted, tyrosine-sulfated, and expressed mainly in the stem cell area and the innermost layer of central columella cells. RGFs are required for maintenance of the root stem cell niche and transit amplifying cell proliferation.
AT2G18420	265331_at	-5	-4.6	GASA11	Encodes a Gibberellin-regulated GASA/GAST/Snakin family protein
AT2G31980	265672_at	-2.2	-3.9	ATCYS2	Cystatins are inhibitors of cysteine proteinases.
AT3G07450	259063_at	-1.8	-2.4	unknown	Bifunctional inhibitor/lipid-transfer protein/seed storage 2S albumin superfamily protein;
AT3G51590	252063_at	-5.4	-7.7	LTP12	Encodes a member of the lipid transfer protein family. Proteins of this family are generally small (~9 kD), basic, expressed abundantly and contain eight Cys residues. The proteins can bind fatty acids and acylCoA esters and can transfer several different phospholipids. They are localized to the cell wall. The LTP12 promoter is active exclusively in the tapetum during the uninucleate microspore a…
AT3G52130	252090_at	-1.9	-2.1	unknown	Bifunctional inhibitor/lipid-transfer protein/seed storage 2S albumin superfamily protein;
AT3G57690	251590_at	-2.2	-2.4	ATAGP23	Encodes a putative arabinogalactan-protein (AGP23).
AT4G14815	245322_at	-5.1	-6.4	LTPG26	Bifunctional inhibitor/lipid-transfer protein/seed storage 2S albumin superfamily protein
AT4G15460	245559_at	-2.3	-1.7	unknown	glycine-rich protein
AT4G20420	254465_at	-1.7	-2.4	unknown	Tapetum specific protein TAP35/TAP44
AT4G29980	253641_at	-2.2	-2.8	unknown	fasciclin-like arabinogalactan protein
AT4G32105	253463_at	-1.3	-4.9	unknown	Beta-1,3-N-Acetylglucosaminyltransferase family protein
AT5G07230	250619_at	-2.6	-2.9	A9	Tapetum specific gene. Bifunctional inhibitor/lipid-transfer protein/seed storage 2S albumin superfamily protein
AT5G09520	250541_at	-1.8	-2.1	PELPK2	hydroxyproline-rich glycoprotein family protein
AT5G17340	250091_at	-4.3	-6.7	unknown	Putative membrane lipoprotein
AT5G40730	249375_at	-1	-1.5	ATAGP24	Encodes an arabinogalactan-protein (AGP24).
AT5G47635	248761_at	-3.8	-4.4	unknown	Pollen Ole e 1 allergen and extensin family protein;
AT5G48210	248716_at	-5.8	-7.2	unknown	prolamin-like protein (DUF1278)
AT5G52160	248350_at	-2.2	-2.9	unknown	Bifunctional inhibitor/lipid-transfer protein/seed storage 2S albumin superfamily protein
AT5G59845	247657_at	-3.2	-2.7	GASA10	Member of a family of proteins named as being GA inducible but GASA10 does not appear to be GA induced. It is likely to be secreted as the protein is found in the cell wall.
AT5G61605	247546_at	-2.7	-3.1	PCP-BALPHA	EMBRYO SURROUNDING FACTOR-like protein;(source:Araport11). Expressed in pollen and involved in pollen hydration on the stigma.
AT5G62080	247462_at	-1.3	-1.8	unknown	Putative lipid transfer protein that is expressed in pollen and transmitted to the exine.

## Sheet: OE-TPD1D
Gene ID	Affymetrix ID	OE-TPD1 vs ler_Signal Log Ratio	Gene Name	Descriptions
AT5G12990	250271_at	D-1.1	CLE40	Member of a large family of putative ligands homologous to the Clavata3 gene.

## Sheet: tpd1I
Gene ID	Affymetrix ID	tpd1-1 vs ler_Signal Log Ratio	ems1-2 vs C ler_Signal Log Ratio	Gene Name	Descriptions
AT2G38530	266415_at	1.4	1.7	LTP2	Involved in lipid transfer between membranes and plays a role in maintaining the integrity of the cuticle-cell wall interface. Belongs to a family of Lipid transfer proteins. Sequence similarity to other plant/Arabidopsis LPT genes but highest similarity to LPT1. Stress and pathogen-inducible motifs found in the upstream region. Expressed in flower, leaves and siliques but absent in roots.
AT3G47510	252419_at	1	1.3	unknown	transmembrane protein
AT3G49270	252306_at	1	1.2	unknown	extensin-like protein
AT5G01870	251065_at	1	1.3	unknown	Predicted to encode a PR (pathogenesis-related) protein. Belongs to the lipid transfer protein (PR-14) family
AT5G59310	247718_at	2.6	1.1	LTP4	Encodes a member of the lipid transfer protein family. Proteins of this family are generally small (~9 kD), basic, expressed abundantly and contain eight Cys residues. The proteins can bind fatty acids and acylCoA esters and can transfer several different phospholipids. They are localized to the cell wall. The mRNA is present in flowers and siliques, and is strongly up-regulated by abscisic acid.
